# Supplementary material for: Quantification of the capacity of vibrio fischeri to establish symbiosis with Euprymna scolopes
Source: PLoS One. 2023 Jul 13;18(7):e0287519. doi: 10.1371/journal.pone.0287519 (PMC10343157; doi:10.1371/journal.pone.0287519)
Supplement: S1 Dataset — (XLSX) [file pone.0287519.s002.xlsx]

## Sheet: Luminescence-RLU
Apo	270 CFU/mL	820 CFU/mL	2,500 CFU/mL	7,400 CFU/mL	22,000 CFU/mL		Units: Relative light units (RLU)
270	215	6951	303	28865	178222
234	271	209	65586	126965	15091
206	274	9131	259	17296	67397
278	218	255	47620	47687	30473
301	200	313	234	16501	219
207	184	251	262	106260	122390
192	238	40477	127752	42951	59438

## Sheet: Bioluminescence effect size
Log-transformed data
	Apo		22,000 CFU/mL
	2.43136		5.25096
	2.36922		4.17872
	2.31387		4.82864
	2.44404		4.48392
	2.47857		2.34044	*not included because non-symbiotic
	2.31597		5.08775
	2.2833		4.77406
Average =	2.37662		4.76734
Stand Dev =	0.0756258		0.391703
N =	7		6
s (pooled SD) =	0.269928
d (Cohen's) =	8.85688

## Sheet: Symbiotic scoring and SD50
	Aposymbiotic
Average	241.143
Standard Deviation	42.1127
Percentile for cutoff	0.999
Bioluminescence cutoff	371.281
CFU/mL	270	820	2500	7400	22000
Total	7	7	7	7	7
Symbiotic	0	3	3	7	6
Non-symbiotic	7	4	4	0	1
Adjusted Symbiotic	0	3	6	13	19
Adjusted Non-symbiotic	16	9	5	1	1
Adjusted Percent Symbiotic	0	25	54.5455	92.8571	95
x =	0.846154
SD50 =	2077.46
