# Supplementary material for: Quantification of the capacity of vibrio fischeri to establish symbiosis with Euprymna scolopes
Source: PLoS One. 2023 Jul 13;18(7):e0287519. doi: 10.1371/journal.pone.0287519 (PMC10343157; doi:10.1371/journal.pone.0287519)
Supplement: S2 Dataset — (XLSX) [file pone.0287519.s003.xlsx]

## Sheet: SD50 values
Experimental trial	SD50	log(SD50)
1	2276.81	3.35733
2	881.62	2.94528
3	1400	3.14613
4	1583.37	3.19958
5	3132.81	3.49593
6	2189.98	3.34044
7	3461.4	3.53925
8	496.264	2.69571
9	2077.46	3.31753

## Sheet: Power Analysis
Average	3.22635
Standard Deviation	0.268514
N	3
Standard Error	0.155026
α	0.05
Left critical value	2.92251
Right critical value	3.5302
Effect size	1.61744
Alternative mean	3.66066
Power	0.799974
Fold-increase	2.71835
